# Supplementary material for: Novel diagnostic potential of miR-1 in patients with acute heart failure
Source: PLoS One. 2022 Sep 23;17(9):e0275019. doi: 10.1371/journal.pone.0275019 (PMC9506628; doi:10.1371/journal.pone.0275019)
Supplement: S1 Data — (XLSX) [file pone.0275019.s005.xlsx]

## Sheet: minimal anonymized data
group	Age	Sex	Place	Smoking	BMI	Cholestrol	Triglycirid	LDH	CKMB	ProBNP	CTNI	HCMfamily	suddendeath	PMH	EF	HFtype	FC1	ChronicHF	CAt.cause	Cause	GenralCondition	FC2	alivedeath	deathcasue	placedeath	Deathmonth	Inhosptitalmort	dyspnea	orthopnea	admission	numberads	cardiaccauseofads	noncardiacAds	pace	Shock	Numbershock	candidate	transplanted	mir1	mir21	mir23	mir423	mir1.cut	mir21.cut	mir23.cut	mir423.cut
Case	83	Female	city	No	24	#NULL!	#NULL!	#NULL!	#NULL!	12886	#NULL!	No	#NULL!	HTN	35	HFrEF	3	Yes	Non-ischemic		Good	1	Alive			#NULL!	No	Yes	No	No	0	0	0	No	No	0	No	No	1.41	3.35	3.39	3.58	1	1	1	1
Case	26	Male	city	Yes	21.847	140	73	104	12	#NULL!	4.8	No	No		15	HFrEF	4	No	Non-ischemic	Myocarditis	#NULL!	#NULL!	#NULL!			#NULL!	No	#NULL!	#NULL!	#NULL!	0	#NULL!	#NULL!	#NULL!	#NULL!	#NULL!	#NULL!	#NULL!	1.23	2.89	2.93	3.12	1	1	1	1
Case	55	Male	city	Yes	20.9877	156	87	90	#NULL!	#NULL!	4.7	No	Yes	acute reumatic fever	30	HFrEF	2	Yes	Ischemic	ischemic	Good	1	Alive			#NULL!	No	Yes	No	No	0	0	0	No	No	0	No	No	2.47	1.9	2.46	2.65	1	1	1	1
Case	37	Male	city	Yes	#NULL!	#NULL!	#NULL!	#NULL!	25	#NULL!	0.3	No	No	COPD-TB	50	HFpEF	3	No	Ischemic	ischemic	#NULL!	#NULL!	#NULL!			#NULL!	No	#NULL!	#NULL!	#NULL!	0	#NULL!	#NULL!	#NULL!	#NULL!	#NULL!	#NULL!	#NULL!	0.86	0.75	0.79	2.36	0	0	0	1
Case	67	Male	city	No	25.1278	124	52	367	28	#NULL!	#NULL!	No	No	BPH - DM	10	HFrEF	4	Yes	Ischemic	ischemic	Good	1	Alive			#NULL!	No	#NULL!	No	No	0	0	0	#NULL!	No	0	No	No	2.44	1	0.91	2.15	1	0	0	1
Case	42	Male	city	No	22.9917	#NULL!	#NULL!	#NULL!	15	#NULL!	0.2	No	No	DM	15	HFrEF	4	Yes	Ischemic	ischemic	Bad	2	Alive			#NULL!	No	Yes	No	Yes	2	2	0	No	No	0	No	No	1.68	0.87	1.26	2.13	1	0	1	1
Case	62	Male	city	No	28.7347	171	114	976	805	#NULL!	10.5	Yes	No	DM	20	HFrEF	4	Yes	Ischemic	ischemic	#NULL!	#NULL!	Dead	cardiac	hospital	7	No	#NULL!	#NULL!	#NULL!	0	#NULL!	#NULL!	#NULL!	No	#NULL!	#NULL!	No	2.84	1.42	1.01	2.111	1	1	0	1
Case	16	Male	rural	No	12.8448	126	61	#NULL!	56	#NULL!	0.1	No	No	congenital myopathy	12	HFrEF	4	Yes	Non-ischemic	congenital myopathy	#NULL!	#NULL!	Dead	cardiac	hospital	0	Yes	#NULL!	#NULL!	#NULL!	0	#NULL!	#NULL!	#NULL!	#NULL!	#NULL!	#NULL!	#NULL!	2.95	1.45	1.94	1.98	1	1	1	1
Case	71	Male	city	No	26.2976	141	87	#NULL!	#NULL!	#NULL!	0.026	Yes	No	HTN-PARKINSON	15	HFrEF	3	Yes	Ischemic	ischemic	Good	1	Alive			#NULL!	No	No	No	Yes	1	1	0	Yes	No	#NULL!	No	No	2.95	1.55	1.79	1.96	1	1	1	1
Case	79	Male	city	No	33.8741	#NULL!	#NULL!	#NULL!	65	#NULL!	0.015	No	No		20	HFrEF	3	No	Ischemic	ischemic	#NULL!	#NULL!	Dead	cardiac	house	2	No	#NULL!	#NULL!	#NULL!	0	#NULL!	#NULL!	#NULL!	#NULL!	#NULL!	#NULL!	#NULL!	2.67	1.13	1.06	1.96	1	1	0	1
Case	78	Male	city	No	17.2081	118	33	68	11	#NULL!	0.3	No	No	HTN - DM - HLP	30	HFrEF	2	No	Non-ischemic	Atrial fibrillation	Good	2	Alive			#NULL!	No	Yes	No	Yes	2	2	0	No	No	0	No	No	2.64	0.75	1.77	1.96	1	0	1	1
Case	55	Male	city	Yes	32.872	#NULL!	#NULL!	#NULL!	#NULL!	#NULL!	0.012	No	No	COPD-DM-HTN	20	HFrEF	2	No	Ischemic	ischemic	Good	2	Alive			#NULL!	No	Yes	No	Yes	3	3	0	No	No	0	No	No	0.98	1.64	1.77	1.96	0	1	1	1
Case	27	Male	city	Yes	18.992	187	283	#NULL!	38	#NULL!	#NULL!	No	No	Beker myopathy	15	HFrEF	2	No	Non-ischemic	Beker myopathy	Good	1	Alive			#NULL!	No	No	No	No	0	0	0	No	No	0	No	No	1.68	1.73	1.7	1.89	1	1	1	1
Case	74	Male	city	No	22.8329	#NULL!	#NULL!	#NULL!	30	#NULL!	0.05	No	No	HTN-CABG	35	HFrEF	4	No	Ischemic	ischemic	#NULL!	#NULL!	Dead	cardiac	hospital	2	No	#NULL!	#NULL!	#NULL!	0	#NULL!	#NULL!	#NULL!	No	#NULL!	#NULL!	No	1.85	1.66	2.17	1.87	1	1	1	1
Case	76	Female	city	No	32.7186	#NULL!	#NULL!	#NULL!	30	#NULL!	0.2	No	#NULL!	HTN	15	HFrEF	4	Yes	Non-ischemic	non-ischemic	#NULL!	#NULL!	#NULL!			#NULL!	No	#NULL!	#NULL!	#NULL!	0	#NULL!	#NULL!	#NULL!	#NULL!	#NULL!	#NULL!	#NULL!	1.32	1.76	1.38	1.86	1	1	1	1
Case	30	Male	rural	No	#NULL!	180	178	401	29	#NULL!	#NULL!	No	No		12	HFrEF	3	Yes	Non-ischemic	DCM	#NULL!	#NULL!	Dead	cardiac	house	0	Yes	#NULL!	#NULL!	#NULL!	0	#NULL!	#NULL!	#NULL!	#NULL!	#NULL!	#NULL!	#NULL!	1.77	1.22	1.17	1.85	1	1	0	1
Case	32	Female	city	No	18.5901	118	79	#NULL!	24	#NULL!	#NULL!	No	No	acute reumatic fever	15	HFrEF	4	Yes	Non-ischemic	acute reumatic fever	#NULL!	#NULL!	Dead	cardiac	hospital	1	No	#NULL!	#NULL!	#NULL!	0	#NULL!	#NULL!	#NULL!	#NULL!	#NULL!	#NULL!	#NULL!	0.78	1.881	1.59	1.78	0	1	1	1
Case	60	Male	city	Yes	26.1224	142	54	478	34	#NULL!	0.1	No	No		15	HFrEF	2	Yes	Ischemic	ischemic	#NULL!	#NULL!	Dead	cardiac	house	1	No	#NULL!	#NULL!	#NULL!	0	#NULL!	#NULL!	#NULL!	#NULL!	#NULL!	#NULL!	#NULL!	3.64	1.33	1.49	1.68	1	1	1	1
Case	70	Male	city	Yes	25.5102	#NULL!	#NULL!	#NULL!	#NULL!	#NULL!	0.2	Yes	#NULL!	HTN - Asthma- IHD- CRF	25	HFrEF	3	Yes	Ischemic	ischemic	Bad	4	Alive			#NULL!	No	Yes	Yes	No	0	0	0	No	No	0	No	No	1.1	1.45	1.49	1.68	0	1	1	1
Case	60	Female	rural	No	24.974	202	106	91	#NULL!	#NULL!	0.2	No	Yes	DM -HTN	15	HFrEF	4	Yes	Ischemic	ischemic	#NULL!	#NULL!	Dead	cardiac	hospital	0	Yes	#NULL!	#NULL!	#NULL!	0	#NULL!	#NULL!	#NULL!	#NULL!	#NULL!	#NULL!	#NULL!	1.1	0.97	1.49	1.68	0	0	1	1
Case	79	Female	rural	No	#NULL!	78	90	40	#NULL!	1440	0.04	No	No	COPD	50	HFpEF	3	Yes	Non-ischemic	Mitral stenosis	Good	2	Alive			#NULL!	No	Yes	No	No	0	0	0	No	No	0	No	No	2.44	1.92	1.46	1.65	1	1	1	1
Case	60	Male	city	No	29.34	117	73	#NULL!	57	#NULL!	0.1	Yes	#NULL!		10	HFrEF	4	Yes	Ischemic	ischemic	#NULL!	#NULL!	Dead	cardiac	hospital	1	No	#NULL!	#NULL!	#NULL!	0	#NULL!	#NULL!	#NULL!	#NULL!	#NULL!	#NULL!	#NULL!	1.25	1.42	1.46	1.65	1	1	1	1
Case	45	Male	city	No	22.7903	#NULL!	#NULL!	478	39	#NULL!	0.31	No	#NULL!	DM	25	HFrEF	2	No	Ischemic	ischemic	#NULL!	#NULL!	#NULL!			#NULL!	No	#NULL!	#NULL!	#NULL!	0	#NULL!	#NULL!	#NULL!	#NULL!	#NULL!	#NULL!	#NULL!	1.54	1.64	1.48	1.64	1	1	1	1
Case	80	Male	rural	No	15.4321	84	34	38	#NULL!	#NULL!	0.3	No	#NULL!	IHD	10	HFrEF	3	Yes	Ischemic	ischemic	Good	1	Alive			#NULL!	No	Yes	No	Yes	1	0	1	No	No	0	No	No	0.96	1.4	1.44	1.63	0	1	1	1
Case	65	Male	city	No	21.2245	139	74	80	#NULL!	#NULL!	0.02	No	#NULL!	HTN -DM - IHD	15	HFrEF	3	Yes	Ischemic	ischemic	Good	1	Alive			#NULL!	No	No	No	Yes	3	3	0	No	No	0	No	No	0.85	1.35	1.39	1.58	0	1	1	1
Case	26	Female	city	No	25.5588	238	164	645	#NULL!	#NULL!	#NULL!	Yes	No		10	HFrEF	4	Yes	Non-ischemic	Congenital DCM	Bad	4	Alive			#NULL!	No	Yes	Yes	Yes	10	10	0	#NULL!	Yes	0	Yes	No	3.12	1.73	1.96	1.56	1	1	1	1
Case	35	Male	rural	No	20.3704	175	87	550	33	#NULL!	0.055	Yes	#NULL!		10	HFpEF	4	Yes	Ischemic	ischemic	#NULL!	#NULL!	#NULL!			#NULL!	No	#NULL!	#NULL!	#NULL!	0	#NULL!	#NULL!	#NULL!	#NULL!	#NULL!	#NULL!	#NULL!	1.85	1.74	1.57	1.56	1	1	1	1
Case	37	Female	rural	No	22.8928	#NULL!	#NULL!	391	46	#NULL!	0.01	No	#NULL!		30	HFpEF	4	No	Non-ischemic	post-pregnancy	Good	1	Alive			#NULL!	No	No	No	No	0	0	0	No	No	0	No	No	1.1	1.67	1.29	1.48	0	1	1	1
Case	59	Male	city	No	23.4375	#NULL!	#NULL!	#NULL!	42	#NULL!	0.1	No	No	DM	25	HFrEF	2	No	Ischemic	ischemic	Bad	4	Alive			#NULL!	No	Yes	No	Yes	4	3	1	No	No	0	No	No	2.95	1.05	1.26	1.45	1	0	1	1
Case	26	Male	city	Yes	17.1753	141	77	#NULL!	16	24331	0.036	No	No		8	HFrEF	3	Yes	Non-ischemic	Drug induced (body building)	Good	1	Alive			#NULL!	No	No	No	No	0	0	0	#NULL!	No	#NULL!	No	No	2.09	1.22	1.77	1.45	1	1	1	1
Case	70	Male	rural	No	23.03	51	52	13	#NULL!	#NULL!	#NULL!	No	#NULL!	IHD-HTN	25	HFrEF	2	Yes	Ischemic	ischemic	Good	3	Alive			#NULL!	No	Yes	Yes	Yes	2	2	0	No	No	0	No	No	0.123	1.22	1.26	1.45	0	1	1	1
Case	35	Male	city	Yes	21.7993	234	160	#NULL!	15	#NULL!	0.01	No	No		15	HFrEF	4	Yes	Ischemic	ischemic	Bad	3	Alive			#NULL!	No	Yes	Yes	Yes	4	1	3	#NULL!	Yes	6	Yes	No	2.19	1.62	1.68	1.36	1	1	1	1
Case	76	Male	rural	No	22.0386	86	83	45	#NULL!	#NULL!	0.1	No	#NULL!	HTN - IHD - CVA	20	HFrEF	4	Yes	Ischemic	ischemic	#NULL!	#NULL!	#NULL!			#NULL!	No	#NULL!	#NULL!	#NULL!	0	#NULL!	#NULL!	#NULL!	#NULL!	#NULL!	#NULL!	#NULL!	1.31	1.06	1.1	1.29	1	0	0	0
Case	44	Male	city	No	28.4055	167	583	369	#NULL!	#NULL!	#NULL!	No	No	DM-HTN	30	HFrEF	3	Yes	Ischemic	ischemic	Bad	4	Alive			#NULL!	No	Yes	Yes	Yes	3	3	0	#NULL!	No	#NULL!	No	No	1.97	1.45	1.921	1.28	1	1	1	0
Case	61	Male	city	Yes	25.6612	178	58	120	#NULL!	#NULL!	0.03	No	#NULL!		20	HFrEF	3	No	Non-ischemic	Myocarditis	#NULL!	#NULL!	#NULL!			#NULL!	No	#NULL!	#NULL!	#NULL!	0	#NULL!	#NULL!	#NULL!	#NULL!	#NULL!	#NULL!	#NULL!	0.98	1.03	1.07	1.26	0	0	0	0
Case	46	Male	city	No	22.6474	176	122	307	17	#NULL!	0.012	No	No		35	HFrEF	4	Yes	Non-ischemic	post heart surgical	Bad	4	Alive			#NULL!	No	Yes	No	Yes	4	3	1	#NULL!	No	#NULL!	No	No	2.97	1.73	1.37	1.25	1	1	1	0
Case	83	Male	city	Yes	26.2976	88	89	48	#NULL!	#NULL!	0.3	No	No		30	HFrEF	3	No	Ischemic		#NULL!	#NULL!	#NULL!			#NULL!	No	#NULL!	#NULL!	#NULL!	0	#NULL!	#NULL!	#NULL!	#NULL!	#NULL!	#NULL!	#NULL!	2.67	2.13	1.04	1.23	1	1	0	0
Case	27	Female	city	No	0	141	96	353	27	#NULL!	0.014	No	No		25	HFrEF	3	No	Ischemic	ischemic	Good	2	Alive			#NULL!	No	Yes	No	No	0	0	0	No	No	0	Yes	No	2.88	0.55	0.67	1.2	1	0	0	0
Case	35	Male	rural	No	27.7769	71	70	449	#NULL!	#NULL!	#NULL!	No	No	IHD	35	HFrEF	4	Yes	Ischemic	ischemic	Good	1	Alive			#NULL!	No	Yes	No	Yes	17	17	0	#NULL!	Yes	1	Yes	No	3.35	0.63	1.09	1.1	1	0	0	0
Case	91	Female	city	No	19.2234	#NULL!	#NULL!	781	78	#NULL!	0.407	No	No	HTN	25	HFrEF	4	Yes	Non-ischemic		#NULL!	#NULL!	#NULL!			#NULL!	No	#NULL!	#NULL!	#NULL!	0	#NULL!	#NULL!	#NULL!	#NULL!	#NULL!	#NULL!	#NULL!	1.85	1.73	1.77	1.1	1	1	1	0
Case	68	Male	rural	Yes	33.1504	#NULL!	#NULL!	#NULL!	32	#NULL!	0.012	No	No	CRF - HTN - IHD	10	HFrEF	4	Yes	Ischemic	ischemic	Good	1	Alive			#NULL!	No	Yes	No	Yes	4	3	1	No	No	0	No	No	2.62	1.75	0.79	0.98	1	1	0	0
Case	26	Female	rural	No	28.0843	#NULL!	#NULL!	206	17	#NULL!	0.068	No	No		20	HFrEF	2	Yes	Ischemic	ischemic	Bad	3	Alive			#NULL!	No	Yes	No	Yes	2	2	0	No	No	0	No	No	1.45	0.98	1.66	0.98	1	0	1	0
Case	56	Female	city	No	31.245	146	93	545	34	#NULL!	0.3	No	No	HTN	20	HFrEF	3	No	Ischemic	ischemic	#NULL!	#NULL!	Dead	cardiac	house	1	No	#NULL!	#NULL!	#NULL!	0	#NULL!	#NULL!	#NULL!	#NULL!	#NULL!	#NULL!	#NULL!	1.97	1.02	0.91	0.86	1	0	0	0
Case	75	Male	rural	No	21.2585	93	34	47	#NULL!	#NULL!	0.1	No	No		35	HFrEF	2	No	Ischemic	ischemic	Good	2	Alive			#NULL!	No	Yes	Yes	Yes	1	1	0	No	No	0	No	No	2.28	0.87	0.59	0.78	1	0	0	0
Control	63	Male	city	#NULL!	33.3061	#NULL!	#NULL!	#NULL!	#NULL!	#NULL!	#NULL!	#NULL!	#NULL!		#NULL!	#NULL!	#NULL!	#NULL!	#NULL!		#NULL!	#NULL!	#NULL!			#NULL!	#NULL!	#NULL!	#NULL!	#NULL!	#NULL!	#NULL!	#NULL!	#NULL!	#NULL!	#NULL!	#NULL!	#NULL!	1.08	0.67	1.12	1.54	0	0	0	1
Control	45	Male	city	No	24.6853	#NULL!	#NULL!	#NULL!	#NULL!	#NULL!	#NULL!	#NULL!	#NULL!		#NULL!	#NULL!	#NULL!	#NULL!	#NULL!		#NULL!	#NULL!	#NULL!			#NULL!	#NULL!	#NULL!	#NULL!	#NULL!	#NULL!	#NULL!	#NULL!	#NULL!	#NULL!	#NULL!	#NULL!	#NULL!	1.04	0.52	0.97	1.42	0	0	0	1
Control	42	Female	city	No	24.4898	#NULL!	#NULL!	#NULL!	#NULL!	#NULL!	#NULL!	#NULL!	#NULL!		#NULL!	#NULL!	#NULL!	#NULL!	#NULL!		#NULL!	#NULL!	#NULL!			#NULL!	#NULL!	#NULL!	#NULL!	#NULL!	#NULL!	#NULL!	#NULL!	#NULL!	#NULL!	#NULL!	#NULL!	#NULL!	0.98	1.48	1.03	1.35	0	1	0	1
Control	51	Male	rural	No	30.2469	#NULL!	#NULL!	#NULL!	#NULL!	#NULL!	#NULL!	#NULL!	#NULL!		#NULL!	#NULL!	#NULL!	#NULL!	#NULL!		#NULL!	#NULL!	#NULL!			#NULL!	#NULL!	#NULL!	#NULL!	#NULL!	#NULL!	#NULL!	#NULL!	#NULL!	#NULL!	#NULL!	#NULL!	#NULL!	1	0.0024	0.98	1.34	0	0	0	0
Control	63	Male	city	No	22.8931	#NULL!	#NULL!	#NULL!	#NULL!	#NULL!	#NULL!	#NULL!	#NULL!		#NULL!	#NULL!	#NULL!	#NULL!	#NULL!		#NULL!	#NULL!	#NULL!			#NULL!	#NULL!	#NULL!	#NULL!	#NULL!	#NULL!	#NULL!	#NULL!	#NULL!	#NULL!	#NULL!	#NULL!	#NULL!	0.98	0.63	0.16	1.33	0	0	0	0
Control	65	Female	city	No	34.6746	#NULL!	#NULL!	#NULL!	#NULL!	#NULL!	#NULL!	#NULL!	#NULL!		#NULL!	#NULL!	#NULL!	#NULL!	#NULL!		#NULL!	#NULL!	#NULL!			#NULL!	#NULL!	#NULL!	#NULL!	#NULL!	#NULL!	#NULL!	#NULL!	#NULL!	#NULL!	#NULL!	#NULL!	#NULL!	1.09	0.48	1.1	1.32	0	0	0	0
Control	43	Male	city	No	25.5036	#NULL!	#NULL!	#NULL!	#NULL!	#NULL!	#NULL!	#NULL!	#NULL!		#NULL!	#NULL!	#NULL!	#NULL!	#NULL!		#NULL!	#NULL!	#NULL!			#NULL!	#NULL!	#NULL!	#NULL!	#NULL!	#NULL!	#NULL!	#NULL!	#NULL!	#NULL!	#NULL!	#NULL!	#NULL!	1.12	1.52	1.14	1.28	0	1	0	0
Control	65	Female	rural	Yes	34.6746	#NULL!	#NULL!	#NULL!	#NULL!	#NULL!	#NULL!	#NULL!	#NULL!		#NULL!	#NULL!	#NULL!	#NULL!	#NULL!		#NULL!	#NULL!	#NULL!			#NULL!	#NULL!	#NULL!	#NULL!	#NULL!	#NULL!	#NULL!	#NULL!	#NULL!	#NULL!	#NULL!	#NULL!	#NULL!	1	1.1	0.53	1.26	0	0	0	0
Control	35	Male	city	No	33.2621	#NULL!	#NULL!	#NULL!	#NULL!	#NULL!	#NULL!	#NULL!	#NULL!		#NULL!	#NULL!	#NULL!	#NULL!	#NULL!		#NULL!	#NULL!	#NULL!			#NULL!	#NULL!	#NULL!	#NULL!	#NULL!	#NULL!	#NULL!	#NULL!	#NULL!	#NULL!	#NULL!	#NULL!	#NULL!	1	0.12	1	1.25	0	0	0	0
Control	37	Male	city	No	27.1527	#NULL!	#NULL!	#NULL!	#NULL!	#NULL!	#NULL!	#NULL!	#NULL!		#NULL!	#NULL!	#NULL!	#NULL!	#NULL!		#NULL!	#NULL!	#NULL!			#NULL!	#NULL!	#NULL!	#NULL!	#NULL!	#NULL!	#NULL!	#NULL!	#NULL!	#NULL!	#NULL!	#NULL!	#NULL!	0.87	1.01	0.75	1.24	0	0	0	0
Control	27	Male	city	No	21.4692	#NULL!	#NULL!	#NULL!	#NULL!	#NULL!	#NULL!	#NULL!	#NULL!		#NULL!	#NULL!	#NULL!	#NULL!	#NULL!		#NULL!	#NULL!	#NULL!			#NULL!	#NULL!	#NULL!	#NULL!	#NULL!	#NULL!	#NULL!	#NULL!	#NULL!	#NULL!	#NULL!	#NULL!	#NULL!	1	0.15	0.54	1.23	0	0	0	0
Control	34	Male	city	No	29.2839	#NULL!	#NULL!	#NULL!	#NULL!	#NULL!	#NULL!	#NULL!	#NULL!		#NULL!	#NULL!	#NULL!	#NULL!	#NULL!		#NULL!	#NULL!	#NULL!			#NULL!	#NULL!	#NULL!	#NULL!	#NULL!	#NULL!	#NULL!	#NULL!	#NULL!	#NULL!	#NULL!	#NULL!	#NULL!	0.78	0.26	1.08	1.18	0	0	0	0
Control	42	Female	rural	No	24.4898	#NULL!	#NULL!	#NULL!	#NULL!	#NULL!	#NULL!	#NULL!	#NULL!		#NULL!	#NULL!	#NULL!	#NULL!	#NULL!		#NULL!	#NULL!	#NULL!			#NULL!	#NULL!	#NULL!	#NULL!	#NULL!	#NULL!	#NULL!	#NULL!	#NULL!	#NULL!	#NULL!	#NULL!	#NULL!	0.95	1.09	1.08	1.17	0	0	0	0
Control	27	Male	city	No	21.4692	#NULL!	#NULL!	#NULL!	#NULL!	#NULL!	#NULL!	#NULL!	#NULL!		#NULL!	#NULL!	#NULL!	#NULL!	#NULL!		#NULL!	#NULL!	#NULL!			#NULL!	#NULL!	#NULL!	#NULL!	#NULL!	#NULL!	#NULL!	#NULL!	#NULL!	#NULL!	#NULL!	#NULL!	#NULL!	0.98	1.09	0.94	1.16	0	0	0	0
Control	63	Male	city	Yes	22.8931	#NULL!	#NULL!	#NULL!	#NULL!	#NULL!	#NULL!	#NULL!	#NULL!		#NULL!	#NULL!	#NULL!	#NULL!	#NULL!		#NULL!	#NULL!	#NULL!			#NULL!	#NULL!	#NULL!	#NULL!	#NULL!	#NULL!	#NULL!	#NULL!	#NULL!	#NULL!	#NULL!	#NULL!	#NULL!	0.78	0.35	0.91	1.14	0	0	0	0
Control	81	Male	rural	No	27.4406	#NULL!	#NULL!	#NULL!	#NULL!	#NULL!	#NULL!	#NULL!	#NULL!		#NULL!	#NULL!	#NULL!	#NULL!	#NULL!		#NULL!	#NULL!	#NULL!			#NULL!	#NULL!	#NULL!	#NULL!	#NULL!	#NULL!	#NULL!	#NULL!	#NULL!	#NULL!	#NULL!	#NULL!	#NULL!	1.015	0.45	1.04	1.13	0	0	0	0
Control	57	Female	city	Yes	20.0773	#NULL!	#NULL!	#NULL!	#NULL!	#NULL!	#NULL!	#NULL!	#NULL!		#NULL!	#NULL!	#NULL!	#NULL!	#NULL!		#NULL!	#NULL!	#NULL!			#NULL!	#NULL!	#NULL!	#NULL!	#NULL!	#NULL!	#NULL!	#NULL!	#NULL!	#NULL!	#NULL!	#NULL!	#NULL!	1.19	0.36	1.06	1.12	0	0	0	0
Control	29	Female	city	No	28.0899	#NULL!	#NULL!	#NULL!	#NULL!	#NULL!	#NULL!	#NULL!	#NULL!		#NULL!	#NULL!	#NULL!	#NULL!	#NULL!		#NULL!	#NULL!	#NULL!			#NULL!	#NULL!	#NULL!	#NULL!	#NULL!	#NULL!	#NULL!	#NULL!	#NULL!	#NULL!	#NULL!	#NULL!	#NULL!	0.98	1.65	1.06	1.12	0	1	0	0
Control	34	Male	rural	No	29.2839	#NULL!	#NULL!	#NULL!	#NULL!	#NULL!	#NULL!	#NULL!	#NULL!		#NULL!	#NULL!	#NULL!	#NULL!	#NULL!		#NULL!	#NULL!	#NULL!			#NULL!	#NULL!	#NULL!	#NULL!	#NULL!	#NULL!	#NULL!	#NULL!	#NULL!	#NULL!	#NULL!	#NULL!	#NULL!	1.08	1.35	1.23	1.09	0	1	0	0
Control	63	Male	city	No	22.8931	#NULL!	#NULL!	#NULL!	#NULL!	#NULL!	#NULL!	#NULL!	#NULL!		#NULL!	#NULL!	#NULL!	#NULL!	#NULL!		#NULL!	#NULL!	#NULL!			#NULL!	#NULL!	#NULL!	#NULL!	#NULL!	#NULL!	#NULL!	#NULL!	#NULL!	#NULL!	#NULL!	#NULL!	#NULL!	1.05	0.34	0.86	1.09	0	0	0	0
Control	43	Male	city	No	27.4406	#NULL!	#NULL!	#NULL!	#NULL!	#NULL!	#NULL!	#NULL!	#NULL!		#NULL!	#NULL!	#NULL!	#NULL!	#NULL!		#NULL!	#NULL!	#NULL!			#NULL!	#NULL!	#NULL!	#NULL!	#NULL!	#NULL!	#NULL!	#NULL!	#NULL!	#NULL!	#NULL!	#NULL!	#NULL!	0.96	0.54	0.89	1.09	0	0	0	0
Control	32	Male	city	No	20.9877	#NULL!	#NULL!	#NULL!	#NULL!	#NULL!	#NULL!	#NULL!	#NULL!		#NULL!	#NULL!	#NULL!	#NULL!	#NULL!		#NULL!	#NULL!	#NULL!			#NULL!	#NULL!	#NULL!	#NULL!	#NULL!	#NULL!	#NULL!	#NULL!	#NULL!	#NULL!	#NULL!	#NULL!	#NULL!	0.91	0.98	1.11	1.09	0	0	0	0
Control	27	Male	city	No	21.4692	#NULL!	#NULL!	#NULL!	#NULL!	#NULL!	#NULL!	#NULL!	#NULL!		#NULL!	#NULL!	#NULL!	#NULL!	#NULL!		#NULL!	#NULL!	#NULL!			#NULL!	#NULL!	#NULL!	#NULL!	#NULL!	#NULL!	#NULL!	#NULL!	#NULL!	#NULL!	#NULL!	#NULL!	#NULL!	0.98	1.26	0.87	1.06	0	1	0	0
Control	45	Male	city	No	24.6853	#NULL!	#NULL!	#NULL!	#NULL!	#NULL!	#NULL!	#NULL!	#NULL!		#NULL!	#NULL!	#NULL!	#NULL!	#NULL!		#NULL!	#NULL!	#NULL!			#NULL!	#NULL!	#NULL!	#NULL!	#NULL!	#NULL!	#NULL!	#NULL!	#NULL!	#NULL!	#NULL!	#NULL!	#NULL!	0.79	0.78	0.99	1.06	0	0	0	0
Control	81	Male	rural	No	27.4406	#NULL!	#NULL!	#NULL!	#NULL!	#NULL!	#NULL!	#NULL!	#NULL!		#NULL!	#NULL!	#NULL!	#NULL!	#NULL!		#NULL!	#NULL!	#NULL!			#NULL!	#NULL!	#NULL!	#NULL!	#NULL!	#NULL!	#NULL!	#NULL!	#NULL!	#NULL!	#NULL!	#NULL!	#NULL!	1.04	0.27	1.31	1.02	0	0	1	0
Control	54	Male	city	No	20.5289	#NULL!	#NULL!	#NULL!	#NULL!	#NULL!	#NULL!	#NULL!	#NULL!		#NULL!	#NULL!	#NULL!	#NULL!	#NULL!		#NULL!	#NULL!	#NULL!			#NULL!	#NULL!	#NULL!	#NULL!	#NULL!	#NULL!	#NULL!	#NULL!	#NULL!	#NULL!	#NULL!	#NULL!	#NULL!	1.04	1	1.07	1.02	0	0	0	0
Control	32	Male	city	Yes	20.9877	#NULL!	#NULL!	#NULL!	#NULL!	#NULL!	#NULL!	#NULL!	#NULL!		#NULL!	#NULL!	#NULL!	#NULL!	#NULL!		#NULL!	#NULL!	#NULL!			#NULL!	#NULL!	#NULL!	#NULL!	#NULL!	#NULL!	#NULL!	#NULL!	#NULL!	#NULL!	#NULL!	#NULL!	#NULL!	1	0.86	0.87	1.02	0	0	0	0
Control	45	Male	city	Yes	24.6853	#NULL!	#NULL!	#NULL!	#NULL!	#NULL!	#NULL!	#NULL!	#NULL!		#NULL!	#NULL!	#NULL!	#NULL!	#NULL!		#NULL!	#NULL!	#NULL!			#NULL!	#NULL!	#NULL!	#NULL!	#NULL!	#NULL!	#NULL!	#NULL!	#NULL!	#NULL!	#NULL!	#NULL!	#NULL!	1.02	0.86	0.48	0.99	0	0	0	0
Control	81	Male	rural	No	27.4406	#NULL!	#NULL!	#NULL!	#NULL!	#NULL!	#NULL!	#NULL!	#NULL!		#NULL!	#NULL!	#NULL!	#NULL!	#NULL!		#NULL!	#NULL!	#NULL!			#NULL!	#NULL!	#NULL!	#NULL!	#NULL!	#NULL!	#NULL!	#NULL!	#NULL!	#NULL!	#NULL!	#NULL!	#NULL!	1	0.31	0.91	0.98	0	0	0	0
Control	43	Male	city	No	25.5036	#NULL!	#NULL!	#NULL!	#NULL!	#NULL!	#NULL!	#NULL!	#NULL!		#NULL!	#NULL!	#NULL!	#NULL!	#NULL!		#NULL!	#NULL!	#NULL!			#NULL!	#NULL!	#NULL!	#NULL!	#NULL!	#NULL!	#NULL!	#NULL!	#NULL!	#NULL!	#NULL!	#NULL!	#NULL!	1.23	0.95	1.08	0.96	1	0	0	0
Control	32	Male	city	No	20.9877	#NULL!	#NULL!	#NULL!	#NULL!	#NULL!	#NULL!	#NULL!	#NULL!		#NULL!	#NULL!	#NULL!	#NULL!	#NULL!		#NULL!	#NULL!	#NULL!			#NULL!	#NULL!	#NULL!	#NULL!	#NULL!	#NULL!	#NULL!	#NULL!	#NULL!	#NULL!	#NULL!	#NULL!	#NULL!	1.12	1.1	1.04	0.96	0	0	0	0
Control	57	Female	rural	No	20.0773	#NULL!	#NULL!	#NULL!	#NULL!	#NULL!	#NULL!	#NULL!	#NULL!		#NULL!	#NULL!	#NULL!	#NULL!	#NULL!		#NULL!	#NULL!	#NULL!			#NULL!	#NULL!	#NULL!	#NULL!	#NULL!	#NULL!	#NULL!	#NULL!	#NULL!	#NULL!	#NULL!	#NULL!	#NULL!	1.08	0.46	1.03	0.96	0	0	0	0
Control	54	Male	city	No	20.5289	#NULL!	#NULL!	#NULL!	#NULL!	#NULL!	#NULL!	#NULL!	#NULL!		#NULL!	#NULL!	#NULL!	#NULL!	#NULL!		#NULL!	#NULL!	#NULL!			#NULL!	#NULL!	#NULL!	#NULL!	#NULL!	#NULL!	#NULL!	#NULL!	#NULL!	#NULL!	#NULL!	#NULL!	#NULL!	1.08	1.03	1.09	0.96	0	0	0	0
Control	35	Male	city	No	33.2621	#NULL!	#NULL!	#NULL!	#NULL!	#NULL!	#NULL!	#NULL!	#NULL!		#NULL!	#NULL!	#NULL!	#NULL!	#NULL!		#NULL!	#NULL!	#NULL!			#NULL!	#NULL!	#NULL!	#NULL!	#NULL!	#NULL!	#NULL!	#NULL!	#NULL!	#NULL!	#NULL!	#NULL!	#NULL!	1	0.62	1.1	0.96	0	0	0	0
Control	57	Female	city	No	20.0773	#NULL!	#NULL!	#NULL!	#NULL!	#NULL!	#NULL!	#NULL!	#NULL!		#NULL!	#NULL!	#NULL!	#NULL!	#NULL!		#NULL!	#NULL!	#NULL!			#NULL!	#NULL!	#NULL!	#NULL!	#NULL!	#NULL!	#NULL!	#NULL!	#NULL!	#NULL!	#NULL!	#NULL!	#NULL!	0.99	0.47	1.03	0.96	0	0	0	0
Control	37	Male	city	Yes	27.1527	#NULL!	#NULL!	#NULL!	#NULL!	#NULL!	#NULL!	#NULL!	#NULL!		#NULL!	#NULL!	#NULL!	#NULL!	#NULL!		#NULL!	#NULL!	#NULL!			#NULL!	#NULL!	#NULL!	#NULL!	#NULL!	#NULL!	#NULL!	#NULL!	#NULL!	#NULL!	#NULL!	#NULL!	#NULL!	1.01	0.86	0.98	0.95	0	0	0	0
Control	63	Male	city	No	33.3061	#NULL!	#NULL!	#NULL!	#NULL!	#NULL!	#NULL!	#NULL!	#NULL!		#NULL!	#NULL!	#NULL!	#NULL!	#NULL!		#NULL!	#NULL!	#NULL!			#NULL!	#NULL!	#NULL!	#NULL!	#NULL!	#NULL!	#NULL!	#NULL!	#NULL!	#NULL!	#NULL!	#NULL!	#NULL!	1.06	1	0.51	0.94	0	0	0	0
Control	42	Female	city	No	24.4898	#NULL!	#NULL!	#NULL!	#NULL!	#NULL!	#NULL!	#NULL!	#NULL!		#NULL!	#NULL!	#NULL!	#NULL!	#NULL!		#NULL!	#NULL!	#NULL!			#NULL!	#NULL!	#NULL!	#NULL!	#NULL!	#NULL!	#NULL!	#NULL!	#NULL!	#NULL!	#NULL!	#NULL!	#NULL!	1.04	1.12	1.14	0.91	0	0	0	0
Control	43	Male	city	No	25.5036	#NULL!	#NULL!	#NULL!	#NULL!	#NULL!	#NULL!	#NULL!	#NULL!		#NULL!	#NULL!	#NULL!	#NULL!	#NULL!		#NULL!	#NULL!	#NULL!			#NULL!	#NULL!	#NULL!	#NULL!	#NULL!	#NULL!	#NULL!	#NULL!	#NULL!	#NULL!	#NULL!	#NULL!	#NULL!	1.21	1.13	0.98	0.878	0	1	0	0
Control	49	Male	city	No	30.4053	#NULL!	#NULL!	#NULL!	#NULL!	#NULL!	#NULL!	#NULL!	#NULL!		#NULL!	#NULL!	#NULL!	#NULL!	#NULL!		#NULL!	#NULL!	#NULL!			#NULL!	#NULL!	#NULL!	#NULL!	#NULL!	#NULL!	#NULL!	#NULL!	#NULL!	#NULL!	#NULL!	#NULL!	#NULL!	1.14	1.06	1.04	0.86	0	0	0	0
Control	43	Male	city	Yes	27.4406	#NULL!	#NULL!	#NULL!	#NULL!	#NULL!	#NULL!	#NULL!	#NULL!		#NULL!	#NULL!	#NULL!	#NULL!	#NULL!		#NULL!	#NULL!	#NULL!			#NULL!	#NULL!	#NULL!	#NULL!	#NULL!	#NULL!	#NULL!	#NULL!	#NULL!	#NULL!	#NULL!	#NULL!	#NULL!	1	0.42	0.95	0.86	0	0	0	0
Control	29	Female	city	Yes	28.0899	#NULL!	#NULL!	#NULL!	#NULL!	#NULL!	#NULL!	#NULL!	#NULL!		#NULL!	#NULL!	#NULL!	#NULL!	#NULL!		#NULL!	#NULL!	#NULL!			#NULL!	#NULL!	#NULL!	#NULL!	#NULL!	#NULL!	#NULL!	#NULL!	#NULL!	#NULL!	#NULL!	#NULL!	#NULL!	1.04	0.15	1.14	0.78	0	0	0	0
Control	51	Male	rural	No	30.2469	#NULL!	#NULL!	#NULL!	#NULL!	#NULL!	#NULL!	#NULL!	#NULL!		#NULL!	#NULL!	#NULL!	#NULL!	#NULL!		#NULL!	#NULL!	#NULL!			#NULL!	#NULL!	#NULL!	#NULL!	#NULL!	#NULL!	#NULL!	#NULL!	#NULL!	#NULL!	#NULL!	#NULL!	#NULL!	1	0.52	1.09	0.78	0	0	0	0
Control	49	Male	city	No	30.4053	#NULL!	#NULL!	#NULL!	#NULL!	#NULL!	#NULL!	#NULL!	#NULL!		#NULL!	#NULL!	#NULL!	#NULL!	#NULL!		#NULL!	#NULL!	#NULL!			#NULL!	#NULL!	#NULL!	#NULL!	#NULL!	#NULL!	#NULL!	#NULL!	#NULL!	#NULL!	#NULL!	#NULL!	#NULL!	1	0.26	1	0.24	0	0	0	0
